# Supplementary material for: An analysis of production efficiency in China’s real estate industry based on a two-stage DEA model
Source: PLoS One. 2024 Oct 24;19(10):e0311174. doi: 10.1371/journal.pone.0311174 (PMC11500891; doi:10.1371/journal.pone.0311174)
Supplement: S1 Data — (XLSX) [file pone.0311174.s001.xlsx]

## Sheet: Sheet1
year	DMU	X1	X2	X3	Z	Y1	Y2
2014	DEM1	93685	580.763	3715.33	3054.12	2738.74	3757.78
2014	DEM2	39010	122.744	1699.65	2924.82	1486.94	1533.25
2014	DEM3	111598	1081.72	4059.72	4037.56	2928	1957.95
2014	DEM4	60604	431.709	1403.55	2182.48	746.14	602.546
2014	DEM5	50123	534.483	1370.88	2012.08	1064.82	784.236
2014	DEM6	97676	1670.85	5301.31	6146.96	3092.1	2327.64
2014	DEM7	47081	364.596	1030.13	1573.86	808.584	800.974
2014	DEM8	53250	416.577	1324.09	3000.9	1208.54	891.926
2014	DEM9	68573	313.18	3206.48	2313.29	3499.53	4248.41
2014	DEM10	186147	3454.27	8240.22	9620.47	6898.42	7540.12
2014	DEM11	126632	1887.92	7262.38	6390.17	4923	4992.5
2014	DEM12	113935	3029.58	4338.96	5196.37	3345.19	2527.22
2014	DEM13	95870	1294.16	4567.4	3583.57	3763.52	2613.97
2014	DEM14	64193	918.196	1322.49	1871.79	1621.76	1249.54
2014	DEM15	207787	2225.5	5817.95	7787.31	4879.66	4709.78
2014	DEM16	171119	1116.16	4375.71	7324.34	3440.58	2529.22
2014	DEM17	129754	1244.99	3983.79	3431.18	3088.31	2471.08
2014	DEM18	114031	1111.98	2883.57	4022.89	2299.11	1934.72
2014	DEM19	224619	1956.99	7638.45	7327.99	8461.84	7064.08
2014	DEM20	75901	610.013	1838.49	1865.98	1532.05	929.958
2014	DEM21	43653	288.474	1431.65	1203.9	935.214	617.935
2014	DEM22	99612	1864.59	3630.23	3717.78	2814.99	2425.25
2014	DEM23	136877	1535.43	4380.09	5334.45	3997.37	3035.6
2014	DEM24	71425	936.363	2187.67	2842.32	1370.31	720.817
2014	DEM25	81028	1218.23	2846.65	1788.62	1596.37	1146.97
2014	DEM26	2129	58.1011	52.9087	52.4737	34.2528	23.0534
2014	DEM27	81398	487.52	2426.49	2188.91	1598.04	1383.9
2014	DEM28	40971	567.487	721.472	813.219	602.339	426.49
2014	DEM29	10635	99.8678	308.27	559.487	211.269	152.96
2014	DEM30	18831	332.765	654.799	1203.68	464.962	344.094
2014	DEM31	41923	1064.02	1014.81	2086.08	840.466	719.835
2015	DEM1	90743	390.956	4177.05	2631.45	3517.65	3827.48
2015	DEM2	37367	173.976	1871.55	2903.57	1790.01	1633.07
2015	DEM3	107118	756.861	4285.27	4039.31	3371.59	2305.92
2015	DEM4	58757	431.665	1494.87	2114.49	775.638	633.652
2015	DEM5	44813	316.27	1081.05	1697.16	1052.18	651.865
2015	DEM6	79455	957.024	3558.64	3237.53	2254.97	2104.15
2015	DEM7	43608	380.712	924.241	1287.4	816.869	795.813
2015	DEM8	41719	270.396	992.145	2924.21	1027.14	816.352
2015	DEM9	64598	263.394	3468.94	2647.18	5093.55	4388.06
2015	DEM10	179649	1693.35	8153.68	10297	8396.2	8200.59
2015	DEM11	121738	1012.58	7111.93	5892.86	6299.46	5442
2015	DEM12	110135	1805.94	4424.86	5537.74	3369.42	2645.52
2015	DEM13	95167	1056.72	4469.61	3436.56	3585.81	2852.12
2015	DEM14	69492	542.894	1520.1	1907.89	1863.67	1414.36
2015	DEM15	211284	1787.97	5892.16	8277.76	5408.01	4662.13
2015	DEM16	190755	951.408	4818.93	5390.32	3945.55	2839.59
2015	DEM17	132507	729.906	4249.23	2785.17	3661.37	2744.21
2015	DEM18	116069	860.956	2613.75	3969.96	2738.92	1912.93
2015	DEM19	228918	1478.8	8538.47	6044.43	11442.8	8238.36
2015	DEM20	77776	415.942	1909.09	1675.18	1747.77	1122.11
2015	DEM21	43268	252.697	1704	1068.59	982.754	593.67
2015	DEM22	96420	1626.77	3751.28	4630.29	2952.21	2278.7
2015	DEM23	140016	1061.98	4813.03	4545.71	4199.84	3111.54
2015	DEM24	76812	601.202	2205.09	2582.68	1571.68	926.364
2015	DEM25	79293	826.89	2669.01	2546.74	1666.85	1034.45
2015	DEM26	1865	30.8203	50.0161	92.2714	21.0756	21.4547
2015	DEM27	84861	447.589	2494.28	1681.5	1597.44	1359.59
2015	DEM28	43098	239.721	768.063	962.239	704.933	533.772
2015	DEM29	10427	48.346	336	454.41	205.997	114.225
2015	DEM30	17941	230.51	633.638	1168.98	370.296	291.867
2015	DEM31	42785	754.071	998.875	1608.58	849.185	678.409
2016	DEM1	86737	268.5	4000.57	2369.95	4561.6	4611.7
2016	DEM2	35227	476.91	2300.01	2914.25	3478.22	1976.34
2016	DEM3	111710	929.925	4695.63	4287.78	4301.83	2856.33
2016	DEM4	56305	351.743	1597.35	2683.59	1027.14	866.082
2016	DEM5	42219	230.279	1133.48	1664.02	1149.08	815.47
2016	DEM6	68085	654.521	2094.85	2709.29	2256.91	2087.72
2016	DEM7	39013	293.698	1016.76	1351.65	1029.58	950.926
2016	DEM8	46504	161.203	864.839	2375.61	1121.04	1217.42
2016	DEM9	63568	229.113	3709.03	2550.64	6695.85	6505.93
2016	DEM10	173430	1736.9	8956.37	10074	12293	10837.6
2016	DEM11	115720	1302.96	7469.37	7925.4	9605.1	7768.97
2016	DEM12	105257	2142.7	4603.56	5382.95	5035.55	3330.94
2016	DEM13	93115	969.812	4588.83	3665.25	4530.79	3254.62
2016	DEM14	72677	443.129	1770.94	1635.61	2678.37	2007.25
2016	DEM15	220624	2093.9	6323.38	8253.5	6902.9	6149.37
2016	DEM16	206853	1108.04	6179.13	6299.44	5612.9	3678.44
2016	DEM17	130863	648.635	4296.38	3127.49	4994.05	3278.53
2016	DEM18	120590	811.401	2957.04	4533.74	3751.86	2269.11
2016	DEM19	233716	1750.32	10307.8	6593.75	16214.6	11204.3
2016	DEM20	80703	639.095	2397.99	1735.05	2207.47	1371.3
2016	DEM21	46996	178.724	1787.6	1674.61	1490.2	968.268
2016	DEM22	99265	959.003	3725.95	4421.3	3432	2498.85
2016	DEM23	138485	1304.72	5282.64	7050.24	5358.91	3479.92
2016	DEM24	82812	317.06	2148.96	1901.45	1790.53	1182.03
2016	DEM25	80120	518.811	2688.34	2115.08	1917.76	1014.35
2016	DEM26	2093	2.9389	48.5361	31.5299	38.1416	20.234
2016	DEM27	84311	357.275	2736.75	2431.7	1785.17	1758.52
2016	DEM28	44756	131.936	850.034	991.733	873.461	649.967
2016	DEM29	10899	18.5173	396.92	386.67	236.442	258.851
2016	DEM30	17166	158.974	728.165	1294.55	409.707	368.592
2016	DEM31	42479	428.603	923.403	1695.91	846.845	853.523
2017	DEM1	80069	413.303	3692.54	1466.67	2796.03	4110.26
2017	DEM2	34820	225.993	2233.39	2023.41	2272.3	2451.2
2017	DEM3	108820	1033.84	4823.91	3416	4628.37	2414.27
2017	DEM4	55229	269.388	1166.28	1969.92	1357.48	825.509
2017	DEM5	37615	283.976	889.723	1714.24	956.81	687.115
2017	DEM6	60370	510.611	2289.67	2788.28	2771.69	2241.11
2017	DEM7	38265	307.493	910.138	1478.85	1135.18	909.804
2017	DEM8	43555	246.226	815.596	1651.17	1459.72	958.828
2017	DEM9	63755	179.729	3856.53	3387.56	4026.67	6232.48
2017	DEM10	171665	2160.65	9629.11	9581.73	13066.9	11061.6
2017	DEM11	117136	2248.87	8226.78	6884.18	12340	8926.99
2017	DEM12	114238	3776.54	5612.47	4747.71	5865.77	3363.71
2017	DEM13	95698	916.436	4794.23	4266.69	5705.19	3598.84
2017	DEM14	80716	576.168	2013.98	1854.4	3592.52	2260.89
2017	DEM15	226646	2090.36	6637.25	8429.06	8096.97	6534.11
2017	DEM16	232092	1015.47	7090.25	6201.71	7129.4	3894.88
2017	DEM17	132221	676.439	4574.89	3219.72	6258.92	3683.47
2017	DEM18	128476	1033.39	3426.13	4084.05	4460.66	2708.36
2017	DEM19	252099	1841.19	12075.7	8196.34	18792.8	12101.3
2017	DEM20	84312	675.193	2683.48	1856.24	3016.64	1572.95
2017	DEM21	49749	126.526	2053.11	1267.16	2713.72	1623.61
2017	DEM22	104044	1112.22	3980.08	5055.73	4557.85	2747.38
2017	DEM23	144020	800.763	5149.89	5620.73	6757.11	4038.76
2017	DEM24	92582	438.865	2201	1171.7	2240.76	1583.51
2017	DEM25	86747	822.615	2786.25	2419.63	2561.19	1349.64
2017	DEM26	1499	26.5718	40.3647	43.5651	35.2842	52.1715
2017	DEM27	81737	560.141	3101.97	2392.05	2661.08	1925.29
2017	DEM28	44915	111.038	944.517	847.912	890.307	733.003
2017	DEM29	10201	44.8595	408.587	440.904	296.495	136.195
2017	DEM30	16232	164.658	652.843	1328.62	464.131	335.461
2017	DEM31	41437	458.158	1037.86	1680.48	793.446	834.215
2018	DEM1	62518	218.192	3873.35	1557.9	2377	3515.5
2018	DEM2	35189	226.323	2424.49	2092.22	2006.62	2089.75
2018	DEM3	110989	1150.91	4476.4	2390.41	4034.96	2748.27
2018	DEM4	53690	287.801	1376.59	1407.95	1610.61	887.644
2018	DEM5	34025	362.591	882.848	1415.72	1113.94	920.589
2018	DEM6	56253	809.865	2599.27	2273.85	2967.31	2493.77
2018	DEM7	33249	496.964	1175.88	1519.96	1452.43	1065.83
2018	DEM8	40147	246.059	944.405	1203.46	1320.31	1075.15
2018	DEM9	64602	144.58	4033.18	3115.76	4751.5	5612.27
2018	DEM10	174263	2508.77	10982.3	8536.27	14527.3	15565.8
2018	DEM11	124056	3026.02	9944.93	5189.67	14089.8	8176.62
2018	DEM12	122246	2938.98	5974.11	4488.4	7076.95	4663.29
2018	DEM13	102790	1286.82	4940.34	3739.02	6579.49	4512.6
2018	DEM14	86920	534.705	2174.93	2031.76	4219.89	2679.25
2018	DEM15	222191	2709.19	7552.97	10512.6	10065.7	7557.5
2018	DEM16	243488	1018.43	7015.47	6655.23	8055.3	5043.35
2018	DEM17	140713	954.346	4693.12	2773.99	7531.38	5931.4
2018	DEM18	136851	1428.57	3945.95	4160.98	5353.99	4040.24
2018	DEM19	264709	1968.44	14412.2	7615.25	18742.1	14484.1
2018	DEM20	88974	602.955	3004.13	2192.94	3826.5	2092.57
2018	DEM21	47396	123.221	1715.04	1186.81	2083.29	1525.68
2018	DEM22	100766	1260.92	4248.76	4083.45	5272.7	3713.69
2018	DEM23	155136	1520.1	5697.87	5635.3	8532.35	5444.43
2018	DEM24	97994	596.558	2349.23	1279.64	2920.95	1608.96
2018	DEM25	96796	571.553	3247.23	1447.28	3406.84	1677.98
2018	DEM26	1711	33.0158	92.6036	49.9426	52.8246	47.2925
2018	DEM27	86693	794.763	3534.67	1524.66	3407.45	1782.35
2018	DEM28	42057	180.984	1116.39	752.335	922.339	779.902
2018	DEM29	9383	56.3907	351.819	319.909	289.887	144.445
2018	DEM30	14847	144.899	449.568	1213.98	517.726	330.079
2018	DEM31	38523	666.519	1033.44	1183.49	863.261	714.38
2019	DEM1	55012	144.026	3838.38	1343.28	3370.98	3425.84
2019	DEM2	35233	548.944	2727.82	1655.5	2274.14	2126.73
2019	DEM3	108323	1047.34	4347.05	2679.96	4138.57	2313.24
2019	DEM4	52009	566.362	1656.5	2739.22	1631.76	1227.24
2019	DEM5	32771	447.476	1041.95	950.559	1243.91	731.427
2019	DEM6	52950	825.515	2833.95	1817.63	3049.06	2492.57
2019	DEM7	30657	675.244	1315.52	1222.17	1581.47	986.815
2019	DEM8	32916	311.924	958.007	1204.08	1268.18	993.989
2019	DEM9	63812	144.814	4231.38	2669.67	5203.82	5031.76
2019	DEM10	170655	1734.6	12009.3	9369.08	16259.6	13257.3
2019	DEM11	130969	1686.48	10683	5738.82	14352.1	9247.5
2019	DEM12	126022	3094.54	6670.48	5673.9	6823.52	5124.85
2019	DEM13	112797	1031.7	5673.13	2882.29	6938.79	3377.07
2019	DEM14	89618	562.62	2239.11	2230.76	4710.42	2529.97
2019	DEM15	212358	2813.01	8614.89	10179.2	10271.2	6895.29
2019	DEM16	269077	858.145	7464.59	6571.21	9009.98	5458.19
2019	DEM17	136313	784.904	5111.73	2558.6	7751.79	4837.02
2019	DEM18	148622	1475.97	4445.47	3975.24	5577.99	3900.54
2019	DEM19	271392	1240.33	15852.2	9955.54	19748.2	16160.5
2019	DEM20	94896	1186.93	3814.41	2037.85	4366.24	2342.83
2019	DEM21	39428	44.4088	1336.18	1302.26	1275.76	1274.87
2019	DEM22	99834	641.576	4439.3	5069.17	5129.42	3777.44
2019	DEM23	161739	1056.69	6573.24	4580.04	9666.73	4992.08
2019	DEM24	110785	534.264	2990.81	954.849	3183.57	1718.81
2019	DEM25	104854	869.229	4151.41	1844.49	3846.19	1820.7
2019	DEM26	2126	37.7114	129.556	18.8674	96.7828	50.2345
2019	DEM27	86269	485.107	3903.65	1782.13	3960.21	2038.81
2019	DEM28	43583	144.445	1257.85	674.136	1019.28	779.195
2019	DEM29	9280	165.719	406.292	133.268	367.276	202.011
2019	DEM30	15306	220.843	403.091	1011.05	573.9	393.883
2019	DEM31	37773	621.745	1074.04	1116.66	1034.3	731.127
2020	DEM1	49513	147.067	3938.71	1545.72	3656.85	3165.08
2020	DEM2	33551	267.057	2608.54	1634.47	2113.61	2064.59
2020	DEM3	110399	693.429	4601.13	2367.17	4950.38	2519.16
2020	DEM4	54135	602.53	1830.36	1481.18	1885.94	1450.67
2020	DEM5	33397	430.266	1176.48	841.283	1365.48	945.891
2020	DEM6	49503	718.666	2978.86	1848.18	3366.28	2860.04
2020	DEM7	27314	432.33	1460.78	964.936	1381.55	914.201
2020	DEM8	32079	418.703	982.917	1437.98	1064.2	840.911
2020	DEM9	58933	270.743	4698.75	2877.78	6046.97	5663.16
2020	DEM10	175123	2388.17	13171.3	11151	19408.9	15525.9
2020	DEM11	129503	2042.81	11413.7	6692.7	17145	11946.9
2020	DEM12	120768	2981.93	7042.29	5100.86	7346.15	5474.19
2020	DEM13	108390	598.504	6026.8	3804.07	7497.74	3861.35
2020	DEM14	92797	551.995	2378.08	2238.5	5222.78	2745.68
2020	DEM15	207046	2465.8	9450.49	9325.86	11065.6	7997.22
2020	DEM16	262288	831.266	7782.29	5412.77	9364.36	5324.38
2020	DEM17	127127	710.802	4888.87	2646.83	6087.9	4119.98
2020	DEM18	154721	921.953	4880.44	3963.94	5947.06	3546.4
2020	DEM19	266102	1565.26	17312.7	7763.75	22572.5	15927.3
2020	DEM20	95368	1434.53	3845.62	2129.16	4251.47	2171.32
2020	DEM21	35998	47.5313	1341.67	687.454	1232.08	1059.35
2020	DEM22	102439	812.948	4351.96	3774.33	5071.34	4067.81
2020	DEM23	164459	987.999	7315.31	4545.86	10394.3	5858.34
2020	DEM24	108805	348.566	3418.75	862.282	3224.23	1659.96
2020	DEM25	105879	1055.27	4505.19	1637.76	3969.91	2120.8
2020	DEM26	2693	15.3799	165.468	27.9963	83.9343	44.2744
2020	DEM27	84550	413.765	4404.39	1745.62	4375.33	2415.82
2020	DEM28	42710	204.734	1355.64	881.362	1293.41	756.663
2020	DEM29	9044	111.399	421.346	153.597	383.254	205.624
2020	DEM30	14977	172.943	433.273	772.255	698.389	475.455
2020	DEM31	41642	839.149	1260.89	901.529	1145.79	853.693
2021	DEM1	45044	230.605	4139.03	1983.86	4486.47	4640.42
2021	DEM2	30594	389.316	2769.98	1892.82	2322.76	2680.25
2021	DEM3	111693	505.273	5023.87	2522.55	5052.9	2628
2021	DEM4	57422	316.23	1945.23	2639.3	2170.91	1846.87
2021	DEM5	31973	268.212	1234.13	1052.25	1214.77	1035.81
2021	DEM6	48013	699.015	2900.72	2339.06	3066.38	2620.73
2021	DEM7	24341	606.415	1540.92	845.445	1290.99	1129.85
2021	DEM8	30137	201.845	935.967	968.123	858.08	794.094
2021	DEM9	56792	376.509	5035.18	2739.55	6788.73	5458.05
2021	DEM10	175544	1984.35	13477.4	9140.7	21361.3	16817.5
2021	DEM11	122351	1913.1	12389.1	6387.14	19052.2	13067.9
2021	DEM12	113895	2401.88	7263.22	7012.89	8143.19	5956.24
2021	DEM13	100999	346.737	6195.61	4041.68	8217.25	4421.26
2021	DEM14	97573	391.935	2528.83	2517.44	5894.13	3305.35
2021	DEM15	201975	1906.34	9819.75	11373.7	12155.6	10010.7
2021	DEM16	244968	631.199	7874.35	6841.9	8657.71	5380.82
2021	DEM17	124649	818.606	6121.93	3398.36	7250.26	6127.14
2021	DEM18	147961	817.195	5427.83	4604.23	6040.51	4035.01
2021	DEM19	257019	1637.98	17465.8	8043.47	22320.3	17119
2021	DEM20	89965	811.186	3733.93	2433.25	3672.49	2815.06
2021	DEM21	36164	101.128	1379.62	474.675	1559.24	1373.18
2021	DEM22	97070	694.502	4354.96	4196.21	5391.26	4027.33
2021	DEM23	163765	543.631	7831.88	4379.25	10796.7	6872.79
2021	DEM24	101141	362.957	3383.06	916.353	3243.93	1865.26
2021	DEM25	104242	525.731	4309.93	2540.97	2962.52	2472.28
2021	DEM26	2876	81.1035	141.97	87.9664	121.73	115.887
2021	DEM27	74569	260.144	4441	1769.88	4146.26	2719.84
2021	DEM28	42889	145.052	1525.88	1463.07	1344.89	994.04
2021	DEM29	8353	140.274	442.512	159.708	294.375	354.877
2021	DEM30	13995	275.955	466.948	1144.42	675.135	625.68
2021	DEM31	43599	962.266	1501.43	1501.74	1376.91	1031.03
2022	DEM1	38717	188.822	4178.46	1938.48	3976.92	4378.03
2022	DEM2	24793	182.879	2127.94	1503.65	1516.37	2296.02
2022	DEM3	99016	224.456	4092.1	2522.65	3702.12	2676.52
2022	DEM4	56158	228.105	1764.2	2126.82	1514.98	1673.64
2022	DEM5	29427	97.6373	978.275	1100.98	868.019	1009.75
2022	DEM6	41405	320.087	2362	1946.07	1814.74	2366.59
2022	DEM7	21896	704.885	1014.84	724.101	696.273	894.896
2022	DEM8	25916	107.736	628.641	731.663	569.371	772.155
2022	DEM9	51173	148.023	4979.54	1676.4	7467.53	5321.47
2022	DEM10	146776	691.765	12406.9	7892.16	14811.6	14807.1
2022	DEM11	107526	972.319	12939.5	6130.27	12660.1	13677.9
2022	DEM12	92082	1420.31	6203.48	5945.19	5160.32	5342.51
2022	DEM13	90117	299.084	5133.63	4034.45	5872.42	4773.34
2022	DEM14	87964	252.329	2209.27	1462.76	4905.16	2947.73
2022	DEM15	181591	872.101	9180.24	6686.02	9807.7	9592.92
2022	DEM16	204747	234.238	5684.77	6316.66	5679.32	4713.2
2022	DEM17	117530	299.901	5933.9	3086.09	5203.35	5280.42
2022	DEM18	129374	297.112	4858.26	3435.71	4238.7	3397.1
2022	DEM19	225692	738.184	14963	8161.12	15870.5	14848
2022	DEM20	72807	263.062	2206.27	2345.43	2294.6	2697.97
2022	DEM21	31047	60.76	1158.37	750.94	1098.02	1245.08
2022	DEM22	85521	256.737	3216.87	2792.57	2954.87	2839.48
2022	DEM23	145355	288.325	7215.77	4073.4	7599.51	6166.84
2022	DEM24	82541	136.312	1814.3	962.596	1686.45	1609
2022	DEM25	89187	207.46	3152.02	2565.3	1999.37	2515.11
2022	DEM26	2643	5.8483	60.684	35.7861	50.7153	117.833
2022	DEM27	66219	112.889	4254.79	1976.2	3270.48	2602.03
2022	DEM28	37286	91.2618	1481.66	917.801	835.475	943.441
2022	DEM29	8050	77.4919	296.148	247.876	144.995	224.548
2022	DEM30	12468	142.85	419.949	627.135	502.07	541.615
2022	DEM31	41647	578.293	1158.86	1141.02	883.486	779.774
