# Supplementary material for: An analysis of production efficiency in China’s real estate industry based on a two-stage DEA model
Source: PLoS One. 2024 Oct 24;19(10):e0311174. doi: 10.1371/journal.pone.0311174 (PMC11500891; doi:10.1371/journal.pone.0311174)
Supplement: S2 Data — (XLSX) [file pone.0311174.s002.xlsx]

## Sheet: Sheet1
province	year	OE	FE	SE	PP	UR	PGDP	IS	ALR	AD	LIR	PGA	PBA	PRA
1	2014	0.157187	0.416	0.378	2171	86.5	99995	99.2546	78.3	580240	4.4583	15.94	31.54	7.44
1	2015	0.170006	0.378	0.45	2188	86.71	106497	99.3908	78.2	622049	3.625	16	31.69	7.62
1	2016	0.223127	0.37	0.604	2195	86.76	118198	99.4944	78	612187	3.25	16.01	32.38	7.62
1	2017	0.202153	0.235	0.859	2194	86.93	128994	99.5702	79.9	574297	3.25	16.2	32.56	7.44
1	2018	0.228032	0.33	0.692	2192	87.09	140211	99.6357	81.2	434877	3.25	16.3	33.08	7.56574
1	2019	0.301763	0.382	0.791	2190	87.35	164220	99.6786	81.2	352779	3.25	16.4	32.54	7.67721
1	2020	0.279784	0.438	0.639	2189	87.55	164889	99.7019	81.8347	296117	3.25	16.59	32.6	7.67088
1	2021	0.408981	0.564	0.725	2189	87.5	183980	99.7235	80.8062	299811	3.25	16.62	33.4	7.72422
2	2014	0.162498	1	0.162	1429	82.55	105231	98.7289	72.8	145675	4.4583	9.73	32.5	16.71
2	2015	0.17517	1	0.175	1439	82.88	107960	98.7373	74.3	120427	3.625	10.13	32.5	16.02
2	2016	0.241628	1	0.242	1443	83.27	115053	98.7687	75.8	275517	3.25	10.59	32.12	15.39
2	2017	0.275206	0.734	0.375	1410	83.57	118944	99.0891	77	151476	3.25	14.15	31.53	17.41
2	2018	0.232591	0.752	0.31	1383	83.95	120711	98.7075	77.4	212333	3.25	9.37538	31.22	11.668
2	2019	0.227021	0.568	0.4	1385	84.31	90370.6	98.6867	79.7	173346	3.25	9.20532	31.73	12.9753
2	2020	0.237927	0.606	0.392	1387	84.7	101614	98.5076	81.2341	199255	3.25	10.3149	31.4154	14.9096
2	2021	0.327811	0.75	0.437	1373	84.88	113732	98.5638	80.8566	206150	3.25	9.74199	32.5238	15.445
3	2014	0.0699293	0.443	0.158	7323	49.36	39984	88.2824	85.9	136978	4.4583	14.45	27.81	18.49
3	2015	0.0871116	0.474	0.184	7345	51.67	40255	88.4606	85.9	116375	3.625	14.18	26.77	18.65
3	2016	0.10368	0.476	0.218	7375	53.87	43062	89.1089	83.7	119653	3.25	14.31	26.08	18.91
3	2017	0.101867	0.385	0.265	7409	55.74	45387	90.7986	84.6	156635	3.25	14.52	28.4	18.88
3	2018	0.100202	0.263	0.38	7426	57.33	47772.2	89.7257	84.5	357068	3.25	14.2295	30.31	19.7639
3	2019	0.0940191	0.303	0.31	7447	58.77	46347.9	89.9772	86.4	237486	3.25	14.2913	31.37	19.9471
3	2020	0.11102	0.272	0.408	7464	60.07	48564	89.2834	88.0859	272463	3.25	15.2952	30.8752	21.0604
3	2021	0.11477	0.294	0.391	7448	61.14	54172	90.0218	89.7045	254410	3.25	15.1382	31.3104	20.9907
4	2014	0.0456057	0.528	0.086	3528	54.3	35070	93.8182	87.8	66001.2	4.4583	11.3	29.95	13.34
4	2015	0.0461833	0.492	0.094	3519	55.87	34918.7	93.8655	88.3	70860.4	3.625	11.61	30.54	13.52
4	2016	0.0663318	0.658	0.101	3514	57.27	35532	93.9865	88.6	72838.6	3.25	11.86	31.12	14.77
4	2017	0.085321	0.594	0.144	3510	58.59	42060	95.3687	87.9	80601.9	3.25	11.98	30.27	15.92
4	2018	0.0896529	0.392	0.229	3502	59.85	45328	95.3582	88.1	112665	3.25	12.2752	37.48	16.8106
4	2019	0.0906178	0.644	0.141	3497	61.29	45724	95.1563	89.5	118655	3.25	12.629	34.56	17.2247
4	2020	0.102728	0.334	0.307	3490	62.53	50527.9	94.637	89.7446	101056	3.25	13.5051	31.5582	18.4127
4	2021	0.135298	0.619	0.219	3480	63.42	64821	94.3034	89.8508	107241	3.25	13.6632	37.5121	18.2942
5	2014	0.0643198	0.525	0.123	2449	60.97	71046.4	90.8394	82.6	64378.3	4.4583	18.8	27.29	21.1
5	2015	0.0698281	0.536	0.13	2440	62.09	71100.5	90.9294	86.7	59672.4	3.625	19.28	27.99	22.61
5	2016	0.0889892	0.575	0.155	2436	63.4	72064	90.9677	86	59781.8	3.25	19.77	27.89	23.45
5	2017	0.0825116	0.654	0.126	2433	64.6	63764	89.7506	86.5	50869	3.25	19.66	27.31	23.89
5	2018	0.114386	0.562	0.203	2422	65.51	68302	89.1517	86.5	78725.7	3.25	18.5217	29.25	22.7517
5	2019	0.0953363	0.355	0.269	2415	66.46	67852.1	89.1754	89	68063.9	3.25	18.7125	29.9	23.3184
5	2020	0.110553	0.308	0.359	2403	67.48	72062.4	88.3344	89.1635	72148.6	3.25	19.1964	29.2089	23.9347
5	2021	0.125426	0.408	0.307	2400	68.21	85422	89.1527	90.2671	85653.3	3.25	19.9555	31.6297	25.5175
6	2014	0.0936939	0.77	0.122	4358	67.05	65201.2	92.0153	77.8	235115	4.4583	11.61	28.94	12.75
6	2015	0.102042	0.496	0.206	4338	68.05	65354.4	91.6843	79.7	201056	3.625	11.52	29.32	13.43
6	2016	0.116913	0.487	0.24	4327	68.87	50791	90.2321	81.2	185504	3.25	11.33	29.05	13.01
6	2017	0.14397	0.572	0.252	4312	69.49	53526.7	91.8738	80.7	164680	3.25	12.07	28.85	13.68
6	2018	0.16855	0.492	0.343	4291	70.26	58007.5	91.4055	78.4	203983	3.25	12.042	26.5	14.9298
6	2019	0.178763	0.417	0.429	4277	71.21	57191	91.2573	80.2	207950	3.25	11.9678	26.48	15.0614
6	2020	0.218538	0.452	0.483	4255	72.14	58872.4	90.9034	81.4478	246709	3.25	13.4035	29.0038	16.2069
6	2021	0.206397	0.59	0.35	4229	72.81	65026	91.0754	81.6653	217052	3.25	13.4417	30.6536	19.7969
7	2014	0.0818983	0.518	0.158	2642	56.81	50160	88.959	84.2	83911.1	4.4583	12.05	25.11	14.62
7	2015	0.0907507	0.473	0.192	2613	57.64	51086	88.6492	83.1	60358.4	3.625	12.51	25.34	14.52
7	2016	0.102604	0.469	0.219	2567	58.75	53868	89.859	84.2	57712.9	3.25	13.37	25.94	14.98
7	2017	0.106237	0.551	0.193	2526	59.71	54838	92.6705	82.2	55833	3.25	11.37	27.04	14.3
7	2018	0.123109	0.558	0.221	2484	60.85	55610.9	89.6862	81.6	124635	3.25	13.4464	27.7	13.8057
7	2019	0.132534	0.486	0.273	2448	61.63	43475	89.0224	84.7	89189.4	3.25	12.5402	29.35	14.1322
7	2020	0.133028	0.429	0.31	2399	62.64	50799.8	87.3856	85.2454	87432.3	3.25	12.9362	30.2675	15.7143
7	2021	0.175171	0.42	0.417	2375	63.36	55450	88.2601	86.506	85330.4	3.25	13.5489	35.1186	16.1872
8	2014	0.0731151	0.782	0.093	3608	59.22	39226.3	82.6365	60.7	58608.3	4.4583	12.1	23.93	13.32
8	2015	0.0874745	1	0.087	3529	60.47	39461.6	82.5407	69.4	61283.9	3.625	11.98	24.08	13.14
8	2016	0.158562	1	0.159	3463	61.09	40432	82.6437	67.6	69657.8	3.25	11.91	24.13	13.71
8	2017	0.131153	0.687	0.191	3399	61.9	41916	81.3538	70.7	74051.6	3.25	11.78	26.18	13.89
8	2018	0.122857	0.439	0.28	3327	63.46	43274.4	76.638	70.2	182795	3.25	12.3455	25.47	14.8629
8	2019	0.118867	0.459	0.259	3255	64.62	36182.8	76.6214	69.9	130073	3.25	12.4285	25.78	15.2239
8	2020	0.10047	0.548	0.183	3171	65.61	42634.6	74.9002	71.767	142676	3.25	12.7741	25.8061	15.5928
8	2021	0.109053	0.427	0.255	3125	65.69	47266	76.7261	69.1541	72268.5	3.25	13.5984	29.5158	16.5377
9	2014	0.247463	0.437	0.566	2467	89.3	97370	99.4728	68.7	570069	4.4583	7.33	35.1	4.11
9	2015	0.276649	0.535	0.518	2458	88.53	103796	99.5629	67	456658	3.625	7.62	35.5	4.27
9	2016	0.419453	0.529	0.792	2467	89	116562	99.6115	67.4	548292	3.25	7.83	36.1	4.37
9	2017	0.439065	0.779	0.563	2466	89.1	126634	99.6384	68.5	558321	3.25	8.19	36.7	4.51
9	2018	0.477701	0.86	0.556	2475	89.13	134982	99.709	67.5	621328	3.25	8.49	36.92	4.57632
9	2019	0.431647	0.737	0.586	2481	89.22	157279	99.7277	68.3	810078	3.25	8.73323	37.2	4.71925
9	2020	0.385309	0.63	0.612	2488	89.3	155768	99.7324	68.4763	779178	3.25	9.05254	37.3	4.75714
9	2021	0.379659	0.608	0.624	2489	89.3	173630	99.7687	68.8097	840685	3.25	9.02355	37.4	4.81114
10	2014	0.155054	0.632	0.245	8281	65.7	81874	94.4163	74.8	527465	4.4583	14.41	35.55	23.89
10	2015	0.174135	0.704	0.247	8315	67.49	87995	94.3151	75.3	522209	3.625	14.55	37.44	24.42
10	2016	0.248887	0.711	0.35	8381	68.93	96887	94.7315	76.5	515059	3.25	14.79	37.27	25.37
10	2017	0.25688	0.677	0.379	8423	70.18	107150	95.2892	77.2	498177	3.25	14.95	36.3	25.62
10	2018	0.346971	0.599	0.579	8446	71.19	115168	95.5565	76.6	781678	3.25	14.6626	36.95	25.2
10	2019	0.311986	0.671	0.465	8469	72.47	123607	95.6878	77.6	703788	3.25	14.9775	39.55	25.4111
10	2020	0.355926	0.77	0.462	8477	73.44	121231	95.5834	77.385	686493	3.25	15.339	40.8481	25.5991
10	2021	0.38501	0.639	0.602	8505	73.94	137039	95.9417	77.5617	825130	3.25	15.6042	43.1161	25.6208
11	2014	0.152054	0.617	0.246	5890	64.96	73002.1	95.5762	78	402901	4.4583	12.9	48.48	18.4
11	2015	0.173094	0.6	0.288	5985	66.32	77643.7	95.7261	78.3	365966	3.625	13.19	49.48	18.12
11	2016	0.257064	0.838	0.307	6072	67.72	84916	95.841	78.5	336043	3.25	13.17	49.35	17.73
11	2017	0.299863	0.719	0.417	6170	68.91	92057	96.2643	79.8	412165	3.25	13.32	51.58	17.28
11	2018	0.28378	0.512	0.555	6273	70.02	98643.4	96.6	80.2	516999	3.25	13.7332	52.9	18.0497
11	2019	0.294345	0.536	0.549	6375	71.58	107624	96.6362	81.1	516917	3.25	14.0294	54.12	19.0219
11	2020	0.371393	0.632	0.588	6468	72.17	100620	96.6428	80.6724	497447	3.25	13.5894	54.3299	19.0778
11	2021	0.431116	0.638	0.676	6540	72.66	113032	96.9951	80.6431	595282	3.25	12.8669	56.9128	18.0346
12	2014	0.086492	0.558	0.155	5997	49.31	34424.6	88.525	77.1	169685	4.4583	13.2	35.1	20.33
12	2015	0.0942092	0.615	0.153	6011	50.97	35996.6	88.8361	78.8	183218	3.625	13.37	34.71	20.82
12	2016	0.128837	0.625	0.206	6033	52.62	39561	89.4798	79	175005	3.25	14.02	36.9	21.82
12	2017	0.127636	0.508	0.251	6057	54.29	43401.4	90.4424	81.1	199390	3.25	14.32	37.4	22.19
12	2018	0.155217	0.449	0.346	6076	55.65	47711.7	92.2437	80.8	338424	3.25	14.6732	41.2	22.953
12	2019	0.15883	0.551	0.288	6092	57.02	58495.6	92.1439	81	278477	3.25	14.7985	41.8	23.6946
12	2020	0.177123	0.517	0.343	6105	58.33	63426.5	91.7667	80.3758	249724	3.25	14.8804	42.1	24.2875
12	2021	0.2052	0.753	0.272	6113	59.39	70321	92.1772	78.8631	285101	3.25	14.491	42.3	23.7408
13	2014	0.108938	0.455	0.24	3945	61.99	63472	91.6245	75.8	164166	4.4583	12.76	39.3	13.61
13	2015	0.114365	0.44	0.26	3984	63.22	67965.5	91.8471	74.9	161234	3.625	12.98	40.68	13.8
13	2016	0.134335	0.48	0.28	4016	64.39	74707	91.7974	74.7	144959	3.25	13.08	40.85	14.41
13	2017	0.154851	0.547	0.283	4065	65.78	82677	93.1169	75.8	158298	3.25	14.13	38.62	17.41
13	2018	0.177707	0.445	0.399	4104	66.98	98542	93.8507	76.1	218535	3.25	14.6242	39.32	20.5903
13	2019	0.147546	0.314	0.469	4137	67.87	107139	93.8761	76.4	208224	3.25	15.0325	39.77	21.3678
13	2020	0.172019	0.448	0.384	4161	68.75	105818	93.7766	75.6378	209639	3.25	14.9434	40.7358	18.8329
13	2021	0.213218	0.53	0.402	4187	69.7	116939	94.0633	76.437	208458	3.25	15.01	40.8962	20.9689
14	2014	0.102061	0.48	0.213	4480	50.55	34674	89.2857	73.5	86080	4.4583	14.13	35	15.77
14	2015	0.0991348	0.426	0.233	4485	52.3	36724	89.3984	74.4	89760.3	3.625	13.96	34.92	16.6
14	2016	0.125891	0.326	0.386	4496	53.99	40400	89.7047	75.7	131313	3.25	14.16	34.69	17.33
14	2017	0.130564	0.318	0.41	4511	55.7	43424.4	90.8266	78.4	100205	3.25	14.5	34.26	17.9
14	2018	0.147791	0.335	0.442	4513	57.34	47433.9	91.736	78	165708	3.25	14.6715	34.4	19.3707
14	2019	0.147632	0.354	0.417	4516	59.07	53164	91.6891	80.7	159768	3.25	14.529	33.02	19.9333
14	2020	0.158611	0.347	0.457	4519	60.44	56871.1	91.275	80.7799	172062	3.25	14.7971	39.2506	19.8138
14	2021	0.199281	0.423	0.471	4517	61.46	65560	92.1191	80.1535	176047	3.25	16.2216	36.723	23.8456
15	2014	0.0928408	0.483	0.192	9808	54.77	60879.1	91.9256	79.9	403895	4.4583	17.1	31.65	25.77
15	2015	0.0891629	0.507	0.176	9866	56.97	64168.3	92.097	80.9	375598	3.625	17.36	31.63	25.82
15	2016	0.110192	0.474	0.232	9973	59.13	68733	92.7539	81.4	385484	3.25	17.91	31.9	24.65
15	2017	0.11298	0.465	0.243	10033	60.79	72807.1	93.3465	81.9	425126	3.25	17.84	30.37	25.13
15	2018	0.137437	0.579	0.238	10077	61.46	76267.3	92.5722	82.6	672612	3.25	17.6395	31.28	25.2761
15	2019	0.13244	0.586	0.226	10106	61.86	70652.6	92.8006	84.2	602147	3.25	17.5722	32.31	25.2807
15	2020	0.153924	0.551	0.279	10165	63.05	72151.4	92.6653	84.2253	635429	3.25	17.6751	34.2911	25.6369
15	2021	0.200262	0.691	0.29	10170	63.94	81727	92.7445	83.7176	733337	3.25	17.9446	35.1646	26.4979
16	2014	0.0651792	0.6	0.109	9645	45.05	37071.7	88.0932	79.9	250516	4.4583	9.93	32.49	11.67
16	2015	0.072348	0.436	0.166	9701	47.02	39122.6	88.6235	79.9	315164	3.625	10.16	32.13	12.06
16	2016	0.0822846	0.428	0.192	9778	48.78	42575	89.4094	81.8	333911	3.25	10.43	31.99	12.97
16	2017	0.0907974	0.397	0.229	9829	50.56	46674	90.7093	83.6	320358	3.25	12	32.76	13.9
16	2018	0.108003	0.422	0.256	9864	52.24	50152.2	91.3667	82.9	441240	3.25	12.6912	36.65	14.5746
16	2019	0.11938	0.418	0.285	9901	54.01	56387.8	91.4569	84.3	437070	3.25	13.5922	36.18	15.1853
16	2020	0.119934	0.342	0.35	9941	55.43	55435	90.2654	86.1304	402788	3.25	14.4313	34.6908	15.3179
16	2021	0.129191	0.485	0.266	9883	56.45	59410	90.455	85.4707	390880	3.25	15.0804	33.4871	16.3698
17	2014	0.0730982	0.324	0.226	5816	55.73	47144.6	88.3967	76.2	197600	4.4583	11.1	32.95	16.57
17	2015	0.0890063	0.287	0.31	5850	57.18	50653.8	88.7993	76.1	191008	3.625	11.01	32.95	16.15
17	2016	0.11393	0.33	0.345	5885	58.57	55665	88.7975	77.4	173422	3.25	10.99	33.77	16.14
17	2017	0.131813	0.33	0.4	5904	59.88	60199	90.0531	79.7	201348	3.25	11	30.6	15.74
17	2018	0.171915	0.256	0.67	5917	61	66615.7	91.5564	77.6	633511	3.25	11.4719	33.12	17.002
17	2019	0.15553	0.243	0.639	5927	61.83	77386.5	91.6883	80.7	434611	3.25	11.9633	33.27	17.4487
17	2020	0.13558	0.269	0.504	5745	62.89	74440.5	90.489	80.4529	310807	3.25	13.8282	32.8065	18.8927
17	2021	0.193868	0.344	0.563	5830	64.09	86416	90.6791	79.0972	332572	3.25	14.6286	35.3699	18.7382
18	2014	0.0728382	0.485	0.15	6611	48.98	40270.5	88.3541	76.4	145636	4.4583	9.85	34.81	13.76
18	2015	0.079045	0.515	0.153	6615	50.79	42753.9	88.4728	77	146172	3.625	9.99	34.29	14.27
18	2016	0.090993	0.529	0.172	6625	52.7	46382	88.6586	79.8	170782	3.25	10.57	33.72	14.59
18	2017	0.0961185	0.422	0.228	6633	54.62	49558	91.1559	81.1	140540	3.25	9.99	30.54	13.72
18	2018	0.121386	0.384	0.316	6635	56.09	52948.6	91.5106	79.8	267020	3.25	10.9921	31.12	16.9646
18	2019	0.10703	0.33	0.325	6640	57.45	57540.3	90.8258	82.2	244058	3.25	11.8065	32.53	17.6892
18	2020	0.107653	0.347	0.31	6645	58.76	62900.2	89.8509	83.3878	253523	3.25	12.1618	32.6987	19.7187
18	2021	0.116813	0.409	0.286	6622	59.71	69440	90.6152	83.9056	235137	3.25	12.6138	34.0086	20.1493
19	2014	0.121849	0.404	0.301	11489	68.62	63469	95.3299	80.2	558205	4.4583	16.28	31.88	13.2
19	2015	0.144571	0.337	0.429	11678	69.51	67503	95.4053	80.3	598606	3.625	17.4	32.25	13.6
19	2016	0.205154	0.355	0.578	11908	70.15	74016	95.4309	81.1	673538	3.25	17.87	32.74	13.05
19	2017	0.212021	0.41	0.517	12141	70.74	80932	95.9741	80	773466	3.25	18.24	33.09	12.86
19	2018	0.230013	0.362	0.635	12348	71.81	86412	96.1599	79.9	967572	3.25	18.3368	34.49	13.3942
19	2019	0.256739	0.48	0.535	12489	72.65	94172	95.9587	80.2	975942	3.25	18.1324	35.73	13.5963
19	2020	0.257953	0.375	0.688	12624	74.15	88210	95.6934	79.7351	1.11466e+06	3.25	18.1416	37.35	13.2575
19	2021	0.281202	0.4	0.703	12684	74.63	98285	95.9768	78.9861	1.13002e+06	3.25	17.7408	38.79	15.3995
20	2014	0.0593354	0.347	0.171	4770	46.54	33089.6	84.6012	73.3	113164	4.4583	11.19	27.85	15.75
20	2015	0.0730977	0.328	0.223	4811	47.99	35190	84.7323	74.5	115519	3.625	11.6	27.28	16.28
20	2016	0.074627	0.279	0.268	4857	49.24	38027	84.7317	76.1	107774	3.25	11.77	27.51	17.06
20	2017	0.0887749	0.28	0.317	4907	50.59	38102	84.4612	77.5	121882	3.25	12.42	28.52	17.56
20	2018	0.111096	0.32	0.348	4947	51.82	41489.2	84.6081	79.8	154703	3.25	13.0518	29.22	19.4196
20	2019	0.110835	0.262	0.423	4982	52.98	42964	84.048	80.3	140775	3.25	13.5157	30.05	21.9195
20	2020	0.105929	0.272	0.389	5019	54.2	44308.9	83.9515	81.2852	152512	3.25	12.8541	32.723	23.7581
20	2021	0.120991	0.333	0.363	5037	55.08	49206	83.7697	78.8859	176687	3.25	13.8049	32.1418	23.9157
21	2014	0.0609641	0.362	0.168	936	53.3	38923.7	76.8756	79.6	131680	4.4583	13.01	31.61	17.97
21	2015	0.0606302	0.317	0.191	945	54.91	40818	76.9167	81.1	153809	3.625	12.96	34.35	17.37
21	2016	0.0941801	0.492	0.191	957	56.7	44347	76.6024	81.2	162993	3.25	12.02	32.03	17.75
21	2017	0.180842	0.408	0.443	972	58.04	48430	78.4239	82.6	144303	3.25	12.16	34.71	18.22
21	2018	0.163298	0.404	0.404	982	59.13	51955.3	79.9222	81.8	209609	3.25	10.2329	37.8	16.8057
21	2019	0.303812	1	0.304	995	59.37	56506.8	79.6501	81.8	192243	3.25	10.5738	40.29	18.24
21	2020	0.247941	0.515	0.481	1012	60.27	55130.9	79.4667	81.1727	183735	3.25	11.6246	40.0864	17.9095
21	2021	0.179392	0.199	0.902	1020	60.97	63707	80.627	81.7704	191904	3.25	12.9559	40.6626	25.9596
22	2014	0.0945877	0.456	0.207	3043	59.74	47850	92.5608	71.4	178169	4.4583	16.97	35.13	11.68
22	2015	0.0924963	0.586	0.158	3070	61.47	52321	92.6823	72.6	171725	3.625	16.99	34.2	12.05
22	2016	0.096974	0.545	0.178	3110	63.33	58502	92.6539	73.6	193403	3.25	16.86	33.46	12.23
22	2017	0.111292	0.594	0.187	3144	65	63442	93.4306	74.5	189719	3.25	17.05	35.29	12.67
22	2018	0.147545	0.496	0.298	3163	66.61	65932.7	93.6158	74.8	184382	3.25	17.1418	36.12	13.5164
22	2019	0.150414	0.642	0.234	3188	68.24	75828	93.4278	76	179577	3.25	16.6068	36.69	14.3817
22	2020	0.154856	0.459	0.338	3209	69.46	78170.4	92.7875	77.4077	180263	3.25	16.502	36.9485	14.6523
22	2021	0.163614	0.542	0.302	3212	70.32	86879	93.1095	75.5341	197708	3.25	16.6679	38.142	15.9502
23	2014	0.0881226	0.477	0.185	8139	46.51	35128	87.6263	78.3	240003	4.4583	11.26	38.88	13.32
23	2015	0.0880427	0.409	0.215	8196	48.27	36775	87.764	79	235276	3.625	11.96	38.99	13.63
23	2016	0.102011	0.625	0.163	8251	50	40003	88.0693	79.4	324000	3.25	12.47	39.08	13.73
23	2017	0.128479	0.516	0.249	8289	51.78	44651.3	88.474	80.9	270096	3.25	12.48	36.85	13.72
23	2018	0.143351	0.444	0.323	8321	53.5	48883.2	89.6802	80.8	351809	3.25	12.9721	36.91	14.6289
23	2019	0.148514	0.361	0.411	8351	55.36	55774	89.6875	83.4	349009	3.25	14.0312	36.43	16.3767
23	2020	0.163656	0.355	0.461	8371	56.73	58125.5	88.5664	83.3356	316348	3.25	14.4002	36.2129	18.1273
23	2021	0.186416	0.355	0.525	8372	57.82	64326	89.486	82.8119	368477	3.25	13.7324	36.7051	17.8887
24	2014	0.0459861	0.487	0.094	3677	40.24	26437	86.1818	82.9	71087.3	4.4583	12.5	36.58	10.33
24	2015	0.0551458	0.441	0.125	3708	42.96	29847.2	84.379	83.8	66037.8	3.625	12.94	36.72	11.22
24	2016	0.077754	0.381	0.204	3758	45.56	33246	84.3234	81.5	72079	3.25	14.98	37.11	12.11
24	2017	0.0870759	0.204	0.428	3803	47.76	37956.1	84.9915	79	200581	3.25	15.25	37.52	12.18
24	2018	0.0869508	0.191	0.456	3822	49.54	41243.6	85.9572	79.5	135939	3.25	15.5067	37.93	13.5108
24	2019	0.0865364	0.131	0.661	3848	51.48	46433	86.4004	82.8	116386	3.25	16.3819	38.19	14.5274
24	2020	0.0924778	0.127	0.729	3858	53.15	46266.7	85.7523	83.4351	119553	3.25	17.036	40.41	21.2338
24	2021	0.0978224	0.136	0.72	3852	54.33	50808	86.0571	82.9676	111084	3.25	16.0111	42.02	22.0997
25	2014	0.0559645	0.27	0.208	4653	41.21	27263.6	84.4703	83.5	143738	4.4583	11	29.16	17.12
25	2015	0.0540432	0.392	0.138	4663	42.93	28806	84.9052	84.2	197577	3.625	10.57	29.4	14.23
25	2016	0.0616435	0.346	0.178	4677	44.64	31093	85.1566	84.8	153469	3.25	11.33	30.39	15.76
25	2017	0.0710204	0.342	0.208	4693	46.29	34221	85.721	83.5	170885	3.25	11.5	31.21	12.52
25	2018	0.091606	0.2	0.459	4703	47.44	37136.3	88.0322	82.3	238832	3.25	11.8545	31.1	14.112
25	2019	0.0887246	0.218	0.407	4714	48.67	47944	86.9202	84.2	236338	3.25	11.8845	32.39	14.9972
25	2020	0.090457	0.189	0.478	4722	50.05	51975.2	85.3237	84.3354	267481	3.25	12.2712	33.7678	16.6242
25	2021	0.0961466	0.316	0.304	4690	51.05	57686	85.7435	84.554	259344	3.25	12.9401	34.6737	18.1016
26	2014	0.0488039	0.342	0.143	325	26.23	29252	90.048	72.3	2000.8	4.4583	10.8	26.49	14.44
26	2015	0.0472239	0.655	0.072	330	28.87	31999	90.4481	63.3	3727.8	3.625	11.65	27.26	24.98
26	2016	0.103218	0.434	0.238	340	31.57	35184	89.9445	68.9	346.3	3.25	7.84	27.77	16.82
26	2017	0.140865	0.384	0.367	349	33.38	39267	90.6386	62	4259.6	3.25	5.85	28.6	14.7
26	2018	0.104528	0.354	0.295	354	33.8	43398	91.588	63.6	3136.6	3.25	8.70628	32.05	12.2146
26	2019	0.10743	0.107	1	361	34.51	48902	91.8607	75.5	5312.2	3.25	9.79807	33.4	15.7486
26	2020	0.0778693	0.132	0.588	366	35.73	52345	92.0825	67.7307	9752.6	3.25	12.0223	32.37	20.7352
26	2021	0.152245	0.372	0.41	366	36.61	56831	92.1104	68.8938	9819.7	3.25	13.327	45.62	21.4793
27	2014	0.0729081	0.369	0.197	3827	53.01	46929	91.1535	82.6	104184	4.4583	12.48	26.37	15.38
27	2015	0.0712027	0.282	0.253	3846	54.74	47626	91.135	83.1	113019	3.625	12.57	26.31	15.67
27	2016	0.0943084	0.42	0.225	3874	56.39	51015	91.2686	83.5	105941	3.25	12.3	26.77	15.42
27	2017	0.0938462	0.37	0.253	3904	58.07	57266.3	92.0477	84.6	139626	3.25	12.64	28.83	16.32
27	2018	0.0945506	0.216	0.437	3931	59.65	63477.5	92.3557	85.2	150986	3.25	11.7594	28.83	16.4739
27	2019	0.114233	0.264	0.433	3944	61.28	66649	92.2812	86.4	162487	3.25	11.6166	29.51	16.8363
27	2020	0.132869	0.265	0.501	3955	62.66	66291.6	91.3393	87.1212	158935	3.25	12.7871	28.639	16.731
27	2021	0.158765	0.314	0.506	3954	63.63	75360	91.9151	86.5802	153232	3.25	12.9011	30.9897	17.6018
28	2014	0.0633931	0.382	0.166	2531	42.28	26432.9	86.8249	81.2	50743.5	4.4583	12.79	28.37	15.3
28	2015	0.0740534	0.425	0.174	2523	44.24	26165.3	85.9493	83	49708.4	3.625	12.23	27.04	15.18
28	2016	0.0974403	0.473	0.206	2520	46.07	27643	86.3425	83.5	62783	3.25	13.94	27.7	15.42
28	2017	0.11407	0.422	0.27	2522	48.12	28496.5	88.475	82.9	68623	3.25	14.87	29.52	16.51
28	2018	0.0920186	0.284	0.324	2515	49.69	31336.1	88.573	85.2	95078.5	3.25	13.6543	29.48	17.9053
28	2019	0.0924333	0.255	0.363	2509	50.7	32994.6	87.9509	86.6	88564	3.25	14.2794	29.77	19.3073
28	2020	0.0880931	0.293	0.301	2501	52.23	35994.8	86.712	87.3026	103901	3.25	15.1515	30.4824	20.2493
28	2021	0.107273	0.502	0.214	2490	53.33	41046	86.6769	87.2552	105342	3.25	14.8772	33.0223	22.1991
29	2014	0.0569877	0.662	0.086	576	50.84	39671	90.6253	85.4	14429.8	4.4583	10.78	29.04	11.08
29	2015	0.0563437	0.62	0.091	577	51.67	41252	91.356	86.2	17853.9	3.625	10.48	29.47	10.63
29	2016	0.163811	0.791	0.207	582	53.55	43531	91.4017	84.1	17701.3	3.25	10.78	27.53	11.04
29	2017	0.0749248	0.572	0.131	586	55.45	44047	90.9171	84.5	20443.6	3.25	11.18	28.38	14.4
29	2018	0.0775011	0.439	0.177	587	57.27	47689.4	90.2438	87.2	22164.2	3.25	11.4521	31.28	16.1891
29	2019	0.096212	0.175	0.55	590	58.78	48981.5	89.8211	89.9	17313	3.25	11.9263	30.84	18.4386
29	2020	0.101858	0.207	0.493	593	60.08	50818.6	88.8786	91.0401	23979.6	3.25	12.451	30.573	18.9108
29	2021	0.159002	0.232	0.685	594	61.02	56398	89.4625	89.3867	29705.9	3.25	12.8086	32.8361	18.928
30	2014	0.0701596	0.781	0.09	678	54.82	41834	92.1155	81.5	182834	4.4583	17.91	33.79	23.16
30	2015	0.0622606	0.796	0.078	684	56.98	43805	91.8345	83.9	42384.7	3.625	18.11	36.87	22.52
30	2016	0.0822348	0.927	0.089	695	58.74	47194	92.3752	83.3	65248.9	3.25	18.3	38.11	23.11
30	2017	0.0794709	1	0.079	705	60.95	50765	92.7221	85	47815.6	3.25	19.17	37.66	21.83
30	2018	0.0908532	1	0.091	710	62.15	54094.2	92.0406	86	52408.6	3.25	20.3835	40.64	22.9396
30	2019	0.110697	0.885	0.125	717	63.63	54217	92.5322	86.4	58618.9	3.25	21.0491	38.09	26.1962
30	2020	0.129087	0.65	0.199	721	64.96	54527.8	91.3785	87.1429	61573	3.25	21.0196	41.6057	26.7798
30	2021	0.170008	0.999	0.17	725	66.04	62549	91.9405	86.3919	61277.1	3.25	20.4839	42.2899	26.234
31	2014	0.0762937	0.702	0.109	2325	46.79	40648	83.4086	81.8	87586.4	4.4583	10.74	28.07	16.46
31	2015	0.0721863	0.546	0.132	2385	48.78	40036	83.2803	83.5	81769.4	3.625	11.5	29.37	17.69
31	2016	0.0972949	0.623	0.156	2428	50.42	40564	82.9117	82.7	98593.8	3.25	12.22	29.41	18.35
31	2017	0.0861766	0.56	0.154	2480	51.9	44941	85.7393	82.5	97689.2	3.25	13.23	30.38	19.78
31	2018	0.0767557	0.407	0.189	2520	54.01	49474.7	86.7902	83.4	115131	3.25	14.3076	32.02	20.3424
31	2019	0.0780505	0.377	0.207	2559	55.51	54280	86.8961	84.6	122518	3.25	14.8771	32.13	23.6732
31	2020	0.078808	0.265	0.298	2590	56.53	53593.2	85.6404	84.8424	115550	3.25	14.016	32.6958	25.3
31	2021	0.0919597	0.421	0.219	2589	57.26	61725	85.2596	84.8587	118832	3.25	15.4006	33.3042	21.7331
